# Supplementary material for: Dynamic Coherent Diffractive Imaging with Modulus Enforced Probe and Low Spatial Frequency Constraints
Source: Sensors (Basel). 2025 Apr 6;25(7):2323. doi: 10.3390/s25072323 (PMC11991461; doi:10.3390/s25072323)
Supplement: Supplementary file 1 [file sensors-25-02323-s001.zip]

Archive with 5 entries (4 files):
- Supplement_rev/
- Supplement_rev/Video S1-Animation of reconstructed images of a moving sample in the verification experiment.mp4
- Supplement_rev/Video S2-Animation of reconstructed images before fracture in the carbon fiber film stretching experiment.mp4
- Supplement_rev/Video S3-Animation of reconstructed images after fracture in the carbon fiber film stretching ex-periment.mp4
- Supplement_rev/Video S4-Animation of reconstructed images of nanoparticles in the heating experiment.mp4
